# Supplementary material for: Plasma Glial Fibrillary Acidic Protein and N-Terminal Pro B-Type Natriuretic Peptide: Potential Biomarkers to Differentiate Ischemic and Hemorrhagic Stroke
Source: Diagnostics (Basel). 2023 Aug 25;13(17):2757. doi: 10.3390/diagnostics13172757 (PMC10486392; doi:10.3390/diagnostics13172757)
Supplement: Supplementary file 1 [file diagnostics-13-02757-s001.zip]

Archive with 1 entries (1 files):
- diagnostics-2493257-supplementary.pdf
